# Supplementary material for: Research trends in lung cancer and the tumor microenvironment: a bibliometric analysis of studies published from 2014 to 2023
Source: Front Oncol. 2024 Jul 31;14:1428018. doi: 10.3389/fonc.2024.1428018 (PMC11322073; doi:10.3389/fonc.2024.1428018)
Supplement: Supplementary file 1 [file Table_1.xlsx]

## Sheet: Sheet1
Table S1: The top 10 countries for publications.
Table S2: The top 10 countries for citations.
Table S3: The top 10 authors and institutions in the number of publications.
Table S4: The top 10 journals in terms of publication.
Table S5: The top 10 cited authors, their affiliations, and the H-index.
Table S6: The top 20 keywords and centrality
Table S7: The top 10 most frequently cited publications.
Table S8: The top 10 co-cited references.

## Sheet: Table S1
Table S1: The top 10 countries for publications.
Rank	Country	publications	Frequency(%)	SCP	MCP	MCP(%)
1	China	402	52.7	361	41	10.2
2	USA	101	13.2	75	26	25.7
3	Japan	44	5.8	36	8	18.2
4	Korea	36	4.7	34	2	5.6
5	Germany	26	3.4	17	9	34.6
6	Italy	22	2.9	18	4	18.2
7	Spain	14	1.8	10	4	28.6
8	India	13	1.7	6	7	53.8
9	France	11	1.4	5	6	54.5
10	Austria	10	1.3	3	7	70
SCP：single country publication；MCP：multiple countries publication

## Sheet: Table S2
Table S2: The top 10 countries for citations.
Rank	Country	Total Citations	Average Article Citations
1	China	5103	12.7
2	USA	3284	32.5
3	Japan	735	16.7
4	Italy	626	28.5
5	Korea	454	12.6
6	Australia	379	94.8
7	Germany	379	14.6
8	UK	372	93
9	Austria	347	34.7
10	Canada	253	31.6

## Sheet: Table S3
Table S3: The top 10 authors and institutions in the number of publications.
Rank	Author	Total	Rank	Institution	Total
1	Zhou, Caicun	10	1	Tongji Univ	24
2	Savai, Rajkumar	8	2	Nanjing Med Univ	21
3	Wang, Hao	5	3	Chinese Acad Med Sci & Peking Union Med Coll	17
4	Li, Wei	5	4	Sichuan Univ	16
5	He, Yayi	5	5	Sun Yat Sen Univ	16
6	Liu, Bin	5	6	China Med Univ	14
7	Chen, Peixin	5	7	Cent South Univ	13
8	Zhang, Yan	5	8	Fudan Univ	13
9	Zhao, Sha	5	9	Huazhong Univ Sci & Technol	13
10	Zhang, Jian	5	10	Shanghai Jiao Tong Univ	13
	\		11	Southern Med Univ	13
	\		12	Univ Texas MD Anderson Canc Ctr	13

## Sheet: Table S4
Table S4: The top 10 journals in terms of publication.
Rank	Sources	Country	JCR quartile	Articles	IF-2022	H-index	TC
1	Frontiers in Immunology	Switzerland	Q1	57	7.3	13	628
2	Cancers	Switzerland	Q2	44	5.2	11	480
3	Journal for Immunotherapy of Cancer	United Kingdom	Q1	37	10.9	14	877
4	Frontiers in Oncology	Switzerland	Q2	31	4.7	10	348
5	International Journal of Molecular Sciences	Switzerland	Q1	24	5.6	9	335
6	Oncology Letters	Greece	Q3	12	2.9	7	105
6	Translational Lung Cancer Research	Hong Kong, China	Q2	12	4	6	79
8	Thoracic Cancer	Australia	Q3	11	2.9	5	143
9	BMC Cancer	United Kingdom	Q2	10	3.8	4	59
9	Cancer Immunology Immunotherapy	Germany	Q1	10	5.8	7	269
9	Journal of Thoracic Oncology	United States	Q1	10	20.4	8	732
TC: total citations

## Sheet: Table S5
Table S5: The top 10 cited authors, their affiliations, and the H-index.
Rank	Author	Citation	Institution	H-index
1	Martin Reck	178	LungenClinic Grosshansdorf	84
2	Herbst, Roy S.	172	Yale University	84
3	Siegel, Rebecca L.	161	American Cancer Society	59
4	Hanahan, Douglas	151	Ludwig Institute for Cancer Research	109
5	Jemal, Ahmedin	109	American Cancer Society	139
6	Alberto Mantovani	105	Humanitas University	187
7	Hellmann, Matthew D.	103	Memorial Sloan Kettering Cancer Center	89
8	Borghaei, H.	84	Fox Chase Cancer Center	52
9	Garon, Edward B.	80	University of California Los Angeles	57
10	Yiping Zhang	76	Zhejiang Cancer Hospital, Hangzhou, China	5

## Sheet: Table S6
Table S6: The top 20 keywords and centrality
Rank	Keywords	Count	Centrality	Rank	Keywords	Count	Centrality
1	tumor microenvironment	568	0.03	11	t cell	67	0.05
2	lung cancer	285	0.01	12	survival	67	0.02
3	expression	202	0.09	13	metastasis	63	0.04
4	cancer	147	0.05	14	open label	62	0.03
5	non-small cell lung cancer	126	0.05	15	progression	57	0.03
6	lung adenocarcinoma	95	0.03	16	resistance	56	0.04
7	cell	90	0.06	17	immunotherapy	55	0.02
8	growth	78	0.07	18	macrophage	54	0.04
9	activation	77	0.04	19	chemotherapy	52	0.02
10	pd l1 expression	72	0.03	20	therapy	49	0.02

## Sheet: Table S7
Table S7: The top 10 most frequently cited publications.
Title	First Author	Year	Type	Journal	Total Citations	TC per year
STK11/LKB1 Deficiency Promotes Neutrophil Recruitment and Proinflammatory Cytokine Production to Suppress T-cell Activity in the Lung Tumor Microenvironment	Koyama S	2016	Article	Cancer Research	374	41.56
The Role of Tumor-Infiltrating Lymphocytes in Development, Progression, and Prognosis of Non-Small Cell Lung Cancer	Bremnes Rm	2016	Review	Journal of Thoracic Oncology	334	37.11
The Role of The Tumor-Microenvironment in Lung Cancer-Metastasis and Its Relationship to Potential Therapeutic Targets	Wood Sl	2014	Review	Cancer Treatment Reviews	305	27.73
Epithelial-Mesenchymal Transition Is Associated with A Distinct Tumor Microenvironment Including Elevation of Inflammatory Signals and Multiple Immune Checkpoints in Lung Adenocarcinoma	Lou Y	2016	Article	Clinical Cancer Research	303	33.67
Inhibition of Arginase by Cb-1158 Blocks Myeloid Cell-Mediated Immune Suppression in The Tumor Microenvironment	Steggerda Sm	2017	Article	Journal For Immunotherapy of Cancer	261	32.63
PD-L1 induced by IFN-γ from tumor-associated macrophages via the JAK/STAT3 and PI3K/AKT signaling pathways promoted progression of lung cancer	Zhang X	2017	Article	International Journal of Clinical Oncology	199	24.88
Low-Dose Apatinib Optimizes Tumor Microenvironment and Potentiates Antitumor Effect of Pd-1/Pd-L1 Blockade in Lung Cancer	Zhao S	2019	Article	Cancer Immunology Research	198	33
Il6 Blockade Reprograms the Lung Tumor Microenvironment to Limit the Development and Progression of K-Ras-Mutant Lung Cancer	Caetano Ms	2016	Article	Cancer Research	150	16.67
Role Of Tumor-Infiltrating Lymphocytes in Patients with Solid Tumors: Can A Drop Dig A Stone?	Badalamenti G	2019	Review	Cellular Immunology	139	23.17
Neutrophils and Snail Orchestrate the Establishment of A Pro-Tumor Microenvironment in Lung Cancer	Faget J	2017	Article	Cell Reports	126	15.75

## Sheet: Table S8
Table S8: The top 10 co-cited references.
Rank	Co-cited references	Citations	Journal	First Author	Year
1	Global cancer statistics	92	CA Cancer J Clin	Ahmedin Jemal	2011
2	Hallmarks of cancer: the next generation	90	Cell	Douglas Hanahan	2011
3	Cancer Statistics, 2021	87	CA Cancer J Clin	Rebecca L Siegel	2021
4	Nivolumab versus Docetaxel in Advanced Nonsquamous Non-Small-Cell Lung Cancer	75	N Engl J Med	Hossein Borghaei	2015
5	Pembrolizumab versus Chemotherapy for PD-L1-Positive Non-Small-Cell Lung Cancer	74	N Engl J Med	Martin Reck	2016
6	Atezolizumab versus docetaxel in patients with previously treated non-small-cell lung cancer (OAK): a phase 3, open-label, multicentre randomised controlled trial	55	Lancet	Achim Rittmeyer	2017
7	Robust enumeration of cell subsets from tissue expression profiles	51	Nat Methods	Aaron M Newman	2015
8	Inferring tumour purity and stromal and immune cell admixture from expression data	50	Nat Commun	Kosuke Yoshihara	2013
9	The lung microenvironment: an important regulator of tumour growth and metastasis	47	Nat Rev Cancer	Nasser K Altorki	2019
10	The biology and management of non-small cell lung cancer	47	Nature	Roy S Herbst	2018
